# Supplementary material for: Genome-Wide Identification of the Trihelix Transcription Factor Family and Functional Analysis of ZmTHX15 in Maize
Source: Int J Mol Sci. 2024 Dec 10;25(24):13257. doi: 10.3390/ijms252413257 (PMC11675602; doi:10.3390/ijms252413257)
Supplement: Supplementary file 1 [file ijms-25-13257-s001.zip]

Archive with 1 entries (1 files):
- ijms-3325482-supplementary.pdf
